# Supplementary material for: Efficacy of Intravitreal Brolucizumab for Chronic Central Serous Chorioretinopathy: A Pilot Study
Source: J Pers Med. 2025 Sep 2;15(9):409. doi: 10.3390/jpm15090409 (PMC12470493; doi:10.3390/jpm15090409)
Supplement: Supplementary file 1 [file jpm-15-00409-s001.zip]

Archive with 1 entries (1 files):
- jpm-3734151-supplementary.pdf
